# Supplementary material for: Effect of Maternal Table Tilt During Cesarean Delivery Under Spinal Anesthesia on Norepinephrine Requirements: A Prospective Observational Comparative Study
Source: Healthcare (Basel). 2026 Jan 3;14(1):117. doi: 10.3390/healthcare14010117 (PMC12785697; doi:10.3390/healthcare14010117)
Supplement: Supplementary file 1 [file healthcare-14-00117-s001.zip]

Archive with 1 entries (1 files):
- healthcare-4026489-supplementary.xlsx
