# Supplementary material for: Effect of Maternal Table Tilt During Cesarean Delivery Under Spinal Anesthesia on Norepinephrine Requirements: A Prospective Observational Comparative Study
Source: Healthcare (Basel). 2026 Jan 3;14(1):117. doi: 10.3390/healthcare14010117 (PMC12785697; doi:10.3390/healthcare14010117)
Supplement: Supplementary file 1 [file healthcare-14-00117-s001.zip › healthcare-4026489-supplementary.xlsx]

## Sheet: Sheet1
Case number	Gestational age (weeks)	Sex of the newborn (M/F)	Newborn length (cm)	Newborn weight (g)	Apgar 1 min	apgar 5	Umbilical arterial pH	Buffer base (mmol/L)	Base excess (mmol/L)	Bicarbonate (mmol/L)	Partial pressure CO2 (kPa)	Partial pressure O2 (kPa)	Oxygen saturation	Total CO2 (mmol/L)	Norepinephrine total dose	Norepinephrine dose until delivery (µg)	Maternal age (years)	Maternal weight (kg)	Maternal height (cm)	Time from SAB to delivery (min)	Time from incision to delivery (min)	Total norepinephrine dose (µg/kg/min)	Norepinephrine dose per kg (µg/kg)	Tilt (1=yes, 0=no)
1	38	M	50	3530	9	10	7.312	45.1	-2.9	23.2	6.3	3.9	0.632	24.65	35	30	46	56	161	6	2	0.089	0.536	0
2	40	Z	53	4590	10	10	7.323	47.2	-0.8	25.5	6.74	2.7	0.367	27.05	30	30	32	77	178	9	5	0.043	0.39	0
3	39	Z	50	3460	10	10	7.374	46.8	-1.3	23.3	5.44	3.8	0.616	24.55	35	35	36	65	170	11	7	0.049	0.538	0
4	41	M	52	3920	9	10	7.312	45.6	-2.4	23.8	6.45	2.7	0.315	25.28	65	65	27	76	156	10	5	0.0855	0.855	0
5	39	M	49	2930	10	10	7.331	43.7	-4.1	21.1	5.49	4.4	0.67	22.36	35	30	40	75	168	10	5	0.04	0.4	0
6	39	Z	48	2960	10	10	7.307	45.7	-2.7	23.7	6.51	5	0.751	25.2	20	20	32	63	155	13	6	0.024	0.317	0
7	39	M	49	3370	10	10	7.328	47.7	0	26.3	6.86	3.3	0.522	27.88	40	40	32	78	167	11	5	0.047	0.513	0
8	38	Z	52	3930	10	10	7.307	45	-3	23.3	6.39	3.3	0.541	24.77	25	25	36	93	162	8	3	0.034	0.269	0
9	37	M	46	2190	10	10	7.34	45.2	-2.3	23	5.84	3.7	0.57	24.34	30	30	31	82	175	10	4	0.0366	0.366	0
12	39	M	50	3400	10	10	7.351	45.3	-2.4	22.6	5.58	3.9	0.684	21.88	15	15	31	117	171	10	5	0.013	0.128	0
13	40	M	49	2970	10	10	7.286	44.8	-4.3	22.6	6.51	2.9	0.347	24.1	25	25	22	78	169	9	5	0.036	0.321	0
14	35	Z	46	2350	6	7	7.308	44.6	-4.1	21.9	6.02	3.2	0.493	23.28	15	15	34	65	167	9	5	0.026	0.231	0
15	34	Z	44	2174	8	8	7.281	49.3	-3	26	7.6	7.43	0.9	27.75	35	35	40	77	158	11	6	0.041	0.455	0
16	39	M	48	3280	9	9	7.341	45.2	-2.9	22.3	5.65	4.7	0.752	23.6	40	40	34	130	167	10	5	0.031	0.308	0
17	37	M	47	3300	10	10	7.376	46.5	-1.9	46.5	5.25	4.5	0.76	23.71	35	35	32	65	164	9	4	0.06	0.538	0
18	39	Z	52	4060	9	10	7.368	47.8	-0.7	24.3	5.75	3.8	0.659	25.62	15	15	28	109	175	10	3	0.014	0.138	0
19	38	M	49	3560	10	10	7.38	46.4	-2.1	22	5.07	5	0.79	23.17	0	0	42	86	168	12	7	0	0	0
20	38	M	47	3590	9	10	7.29	46.6	0.1	26.9	7.64	3.2	0.45	28.66	5	5	36	72	168	10	5	0.007	0.07	0
21	40	Z	49	3250	10	10	7.358	47	-1.5	23.5	5.72	2.4	0.358	24.82	20	20	39	70	161	8	4	0.036	0.286	0
22	38	m vvch	48	2830	8	9	7.344	42	-5.5	19	4.77	4	0.696	20.1	10	10	29	75	162	15	7	0.009	0.133	0
23	39	Z	47	3060	10	10	7.329	44.1	-3.5	21.9	5.72	4.9	0.765	23.22	0	0	34	82	175			0	0	0
24	39	M	49	3260	10	10	7.32	43.9	-4	21.3	5.61	5	0.76	22.59	15	15	38	77	176	10	5	0.019	0.195	0
25	39	M	50	3650	10	10	7.35	46.4	-1.7	23.3	5.67	3.3	0.5	24.6	15	20	36	108	160	10	5	0.019	0.185	0
26	38	M	50	3310	8	9	7.324	47	-1.1	25	6.61	2.7	0.428	26.52	25	25	36	70	172	8	3	0.045	0.357	0
27	34	vvch	45	2000	4	6	7.15	38.2	-10.6	19.4	7.77	8.6	0.913	21.19	30	35	33	96	169	15	5	0.024	0.365	0
28	39	M	49	3080	10	10	7.325	46.4	-1.1	24.9	6.56	1.8	0.231	26.41	25	25	28	90	153	18	8	0.015	0.278	0
29	40	z vvch	50	3600	9	9	7.341	47.4	-1.7	24	6.08	4	0.603	25.4	5	5	38	82	170	10	5	0.006	0.06	0
32	40	M	50	3900	7	10	7.059	38.2	-11.2	23.5	11.6	1.3	0.118	26.17	35	35	35	98	166	15	10	0.024	0.357	0
33	40	Z	48	3380	9	9	7.279	44.9	-2.8	24.2	7.11	2.4	0.28	25.84	10	10	32	82	170	11	5	0.011	0.122	0
34	41	Z	50	3400	10	10	7.342	45	-2	23.3	5.89	3.9	0.592	24.65	25	35	32	77	164	8	4	0.057	0.455	0
35	38	Z	49	2730	10	10	7.349	45.6	-2.4	22.6	5.63	3.6	0.553	23.89	30	30	36	74	170	9	2	0.045	0.405	0
36	40	M	50	4070	10	10	7.344	46.1	-1.2	24.2	6.08	2.6	0.409	25.6	40	40	26	85	174	8	4	0.059	0.471	0
37	38	M	51	3470	10	10	7.28	43.9	-4.1	22.6	6.61	2.9	0.413	24.12	55	80	42	83	169	11	4	0.088	0.964	0
38	35	M	50	3960	9	9	7.25	44	-3.4	24.2	7.63	2.3	0.272	25.95	15	15	42	97	168	10	6	0.0155	0.155	0
40	38	M	50	3640	10	10	7.307	47.2	-2	24.8	6.83	2.2	0.271	26.37	35	40	29	63	160	9	3	0.0705	0.635	0
41	38	Z	49	3610	9	10	7.353	43	-5.2	19.1	4.69	4.2	0.683	20.18	50	50	38	83	170	9	3	0.067	0.602	0
42	40	M	50	3170	9	10	7.22	43.3	-4.4	23.9	7.97	2.51	0.21	25.73	30	55	34	73	171	10	5	0.075	0.753	0
43	38	M	49	3360	10	10	7.32	45.4	-3.7	22	5.84	3.27	0.53	23.34	15	15	37	72	165	10	5	0.02	0.208	0
44	38	Z	50	3360	10	10	7.324	44.9	-3.3	22.3	5.88	2.9	0.426	23.65	20	30	38	92	170	11	6	0.03	0.326	0
45	38	M	51	3740	10	10	7.341	45.9	-2.3	23.1	5.85	3	0.504	24.45	20	30	40	81	160	7	2	0.053	0.37	0
46	40	Z	48	3440	9	10	7.276	45.9	-2.6	24.9	7.36	2.4	0.294	26.59	40	40	37	86	167	11	6	0.042	0.465	0
47	40	M	46	2880	10	10	7.351	44.5	-2.8	22	5.45	5.5	0.849	23.25	25	25	37	67	162	9	4	0.041	0.373	0
48	39	Z	49	3100	10	10	7.346	44.1	-3.6	21.2	5.32	3.3	0.578	22.42	40	40	26	111	172	15	5	0.024	0.36	0
49	39	M	50	3220	10	10	7.342	44.8	-3	22.1	5.58	4.5	0.763	23.38	20	20	36	84	170	15	5	0.017	0.25	0
50	39	Z	47	3210	10	10	7.351	43.3	-5.2	19.2	4.75	4.1	0.694	20.29	5	15	37	96	172	8	3	0.02	0.156	0
51		Z	54	4020	9	10	7.285	45.6	-3.2	23.9	6.93	2.7	0.376	25.49	30	50	45	96	167	13	8	0.04	0.52	0
52	39	Z	49	2870	10	10	7.334	45.6	-2.3	23.2	5.96	3.5	0.596	24.57	15	15	30	58	160	15	5	0.017	0.259	0
53	38	Z	40	2990	10	10	7.34	43.5	-3.6	21.3	5.41	4.8	0.748	22.54	20	20	36	83	164	8	4	0.03	0.24	0
54	40	Z	48	3140	10	10	7.381	45.3	-3.7	20	4.61	3.3	0.516	21.06	25	25	32	71	164	11	3	0.032	0.352	0
55	40	Z	46	2540	10	10	7.354	43.8	-4.6	19.8	4.87	3.4	0.548	20.92	25	25	41	65	174	10	4	0.038	0.385	0
56	40	M	51	3780	9	10	7.298	44.9	-4.7	21.7	6.09	3.4	0.515	23.1	30	30	43	76	168	12	7	0.033	0.395	0
57	38	Z	48	3480	8	10	7.046	36.9	-12.1	36.9	11.4	2.9	0.227	24.92	10	10	34	62	160	11	4	0.015	0.161	0
58	37	M	48	2760	8	8	7.32	47.1	-2.5	23.8	6.35	3.8	0.665	25.26	10	10	23	64	168	10	4	0.016	0.156	0
59	41	Z	50	3430	10	10	7.382	43.9	-4.5	19.1	4.39	4.7	0.807	20.11	5	10	33	70	159	11	2	0.013	0.143	0
60	38	M	51	3270	9	10	7.365	44.9	-3.8	20.5	4.9	4.4	0.772	21.63	5	5	39	92	174	9	3	0.006	0.0543	0
61	39	Z	48	3180	10	10	7.348	45.6	-2.9	22.1	5.5	4.4	0.763	23.37	15	15	37	92	165	9	5	0.018	0.163	0
62	39	M	46	2230	9	10	7.233	43.1	-7.2	43.1	6.98	2.2	0.253	22.91	40	40	30	82	175	14	9	0.035	0.488	0
63	36	Z	48	3010	10	10	7.329	44.4	-3.5	21.9	5.71	4.8	0.77	23.21	25	25	35	67	168	10	8	0.037	0.373	0
1	39	M	50	3790	10	10	7.409	45.8	-2.2	7.409	4.57	5.3	0.836	22.25	30	30	36	67	168	7	3	0.064	0.448	1
2	40	M	51	3560	10	10	7.349	47.9	-0.5	25.1	6.24	3.1	0.46	26.54	35	35	28	76	167	9	4	0.051	0.46	1
3	37	M	48	2650	8	9	7.272	42.8	-6.6	20.1	6	2.8	0.435	21.48	5	5	43	86	176	15	7	0.004	0.058	1
4	34	M	45	2600	9	8	7.354	47.2	-0.5	24.9	6.12	2.9	0.483	26.31	35	35	35	68	164	11	4	0.064	0.515	1
5	41	M	51	3940	10	10	7.354	47.1	-1.4	23.8	5.84	3	0.502	25.14	10	10	33	66	168	8	4	0.019	0.152	1
6		Z - nudch	40	2500	5	8	7.424	46.4	-3.3	19	3.95	4.9	0.848	19.91	15	15	44	62	164	8	4	0.03	0.242	1
7	39	M	50	3460	6	8	7.305	45	-2.1	24.1	6.66	2.6	0.359	25.63	25	10	28	96	162	10	5	0.01	0.104	1
8	40	Z	46	2950	10	10	7.335	43.4	-4.5	20.5	5.26	5.1	0.008	21.71	25	25	32	90	168	9	3	0.031	0.278	1
9	39	Z	50	3040	10	10	7.322	47.8	-0.7	25.9	6.86	2	0.25	27.48	30	25	36	86	170	7	2	0.042	0.291	1
10	40	Z	50	4140	10	10	7.348	46	-2	23.2	5.78	3	0.428	24.53	45	45	37	79	164	13	5	0.044	0.57	1
12	38	Zvvch	45	2700	8	8	7.275	39.5	-6.5	19.5	5.77	4.3	0.657	20.83	15	10	29	67	167	10	5	0.015	0.149	1
13	39	Z	40	2840	9	10	7.382	46.3	-2.5	21.5	4.93	3.7	0.6	22.63	10	10	42	83	173	10	5	0.012	0.12	1
14	38	Z	49	3200	10	10	7.347	45.3	-1.8	23.4	5.85	4	0.596	24.75	5	5	35	102	168	10	5	0.005	0.049	1
15	40	M	47	2900	10	10	7.375	44.9	-3.6	21.2	4.97	5.1	0.822	22.39	5	5	32	110	174	10	5	0.005	0.045	1
16	38	Z	52	3450	7	8	7.367	46.7	-1.6	23.2	5.52	5	0.782	24.47	45	45	34	87	172	15	5	0.034	0.517	1
17	38	Z	49	2910	10	10	7.27	45.2	-3.3	24	7.13	1.7	0.12	25.64	45	20	36	66	165	10	5	0.03	0.303	1
18	39	M	50	3040	10	10	7.33	45.4	-2.4	23.1	5.93	3.3	0.53	24.46	5	5	39	74	162	10	5	0.007	0.068	1
19	37	Z	51	3260	6	10	7.3	43.2	-2	24	6.7	2.9	0.392	25.54	25	25	28	76	176	15	5	0.022	0.329	1
20	39	Z	51	3610	10	10	7.346	44.7	-3	22	5.49	3.2	0.544	23.26	5	5	38	103	178	15	5	0.003	0.049	1
21	39	Z	49	3260	10	10	7.383	46	-1.5	22.8	5.23	3.9	0.648	24	55	55	37	72	165	10	4	0.076	0.764	1
22	39	M	50	2980	10	10	7.353	46.1	-2.2	22.8	5.6	3.6	0.649	24.09	20	20	34	76	164	6	3	0.044	0.263	1
23	37	M	51	3690	10	10	7.332	47.9	-0.8	25.4	6.56	2.2	0.297	26.91	40	40	44	90	176	14	9	0.032	0.444	1
24	36	M	49	3980	9	9	7.305	45.9	-2.4	24.1	6.64	3.4	0.537	25.63	40	40	28	109	165	8	2	0.046	0.367	1
26	38	M	51	3160	10	10	7.274	45.6	-3.3	24.3	7.22	1.9	0.203	25.96	15	15	34	80	162	15	5	0.013	0.188	1
27	40	M	53	4440	10	10	7.362	44.7	-4.2	21.2	5.56	4.2	0.706	22.48	25	20	30	92	169	7	2	0.031	0.217	1
28	39	Z	46	2510	10	10	7.34	44.4	-4.1	20.9	5.31	3.7	0.65	22.12	20	20	26	68	157	10	3	0.029	0.294	1
29	40	M	52	3770	9	10	7.348	46.6	-2.2	23.1	5.75	4.5	0.742	24.42	15	15	30	128	172	13	3	0.009	0.117	1
30	39	Z	51	3720	10	10	7.311	45	-3.4	22.6	6.15	3.7	0.604	24.01	20	15	27	95	172	6	2	0.026	0.158	1
31	39	M	52	4230	10	10	7.353	46.8	-1.4	23.9	5.87	2.6	0.4	25.25	25	20	34	61	163	7	2	0.047	0.328	1
32	37	M	50	3300	9	10	7.312	42	-5	20.5	5.57	3.9	0.65	21.78	20	15	34	78	165	10	6	0.019	0.192	1
33	39	Z	40	3100	10	10	7.279	43.7	-4.5	22.3	6.55	3.9	0.618	23.81	20	20	34	83	175	10	7	0.024	0.241	1
34	36	vvch	49	3170	5	8	7.387	43.9	-2.8	21.2	4.81	4.6	0.769	22.31	60	50	31	73	168	10	5	0.068	0.685	1
35	39	M	51	3740	10	10	7.314	45.1	-2.2	23.8	6.44	4.5	0.738	25.28	15	15	46	127	177	8	4	0.015	0.118	1
36	38	M	51	3760	9	10	7.282	38.9	-7.5	18.2	5.3	4.5	0.644	19.42	20	15	32	70	172	12	4	0.018	0.214	1
37	39		48	2650	10	10	7.36	45.9	-2.4	22.4	5.41	4.5	0.75	23.64	15	15	37	57	157	10	5	0.026	0.263	1
38	40		53	4120	9	9	7.35	44.7	-3.4	21.4	5.31	4.8	0.79	22.62	25	20	41	85	158	10	5	0.024	0.235	1
39	39	Z	52	3600	10	10	7.323	46.5	-2	24.1	6.38	2.2	0.294	25.57	30	20	32	80	160	10	5	0.025	0.25	1
40	38	Z	50	3580	10	10	7.298	44.1	-4	22.3	6.26	4.1	0.673	23.74	15	15	29	74	164	15	10	0.014	0.203	1
41	38	M	51	3790	9	10	7.393	46.9	-0.9	23.3	5.2	3.2	0.552	24.5	20	20	32	79	174	10	5	0.025	0.253	1
43	40	M	48	3180	9	10	7.371	44	-3.2	21.1	4.98	4.5	0.792	22.25	25	25	39	90	175	10	8	0.028	0.278	1
44	39	Z	48	2910	9	10	7.33	41.7	-5.5	19.4	5.05	4.5	0.718	20.56	65	55	36	89	167	10	8	0.062	0.618	1
